# Supplementary material for: A Cascade Bilayer Electron-Transporting Layer for Enhanced Performance and Stability of Self-Powered All-Inorganic Perovskite Photodetectors
Source: Molecules. 2025 May 17;30(10):2195. doi: 10.3390/molecules30102195 (PMC12113987; doi:10.3390/molecules30102195)
Supplement: Supplementary file 1 [file molecules-30-02195-s001.zip]

Archive with 1 entries (1 files):
- molecules-3598202-supplementary.pdf
